# Supplementary material for: Novel Biomarkers for Early Detection of Acute Kidney Injury and Prediction of Long-Term Kidney Function Decline after Partial Nephrectomy
Source: Biomedicines. 2023 Mar 28;11(4):1046. doi: 10.3390/biomedicines11041046 (PMC10135876; doi:10.3390/biomedicines11041046)
Supplement: Supplementary file 1 [file biomedicines-11-01046-s001.zip]

Archive with 3 entries (3 files):
- Supplementary methods.pdf
- Table S1.pdf
- Table S2.pdf
